# Supplementary material for: Analysis of Skin Pigmentation and Genetic Ancestry in Three Subpopulations from Pakistan: Punjabi, Pashtun, and Baloch
Source: Genes (Basel). 2021 May 13;12(5):733. doi: 10.3390/genes12050733 (PMC8152963; doi:10.3390/genes12050733)
Supplement: Supplementary file 1 [file genes-12-00733-s001.zip]

Archive with 2 entries (1 files):
- genes-1198547-SI/
- genes-1198547-SI/genes-1198547-SI.pdf
